# Supplementary material for: Emotional arousal when watching drama increases pain threshold and social bonding
Source: R Soc Open Sci. 2016 Sep 21;3(9):160288. doi: 10.1098/rsos.160288 (PMC5043313; doi:10.1098/rsos.160288)
Supplement: Data only [file rsos160288supp1.xlsx]

## Sheet: Sheet1
Control=0	Subject	Female=0	Change in	Change in	Change in	Change in
Stuart=1	Age	Male=1	IOS	PositivePANAS	Negative PANAS	Pain (secs)		FILMS:
0	51	1	1	3	3			Experimental film (1): Stuart - A Life Backwards
0	22	1	1	-8	0	-32		Control films (0): The Museum of Life (Episode 1) and Landscape Mysteries: In Search of Irish Gold
0	21	1	0	-1	0	-37
0	26	1	0	-3	-1	-42
0	54	1	1	-6	-2	-38
0	25	1	3	5	0	-57
0	25	0	0	-1	0	-47
0	24	0	1	4	-1	-70
0	49	1	0	0	-3	-35
0	29	1	-1	-1	5	-38
0	20	0	0	4	0	-55
0	23	0	-1	-5	0	-46
0	19	1	0	2	0	-77
0	61	1	1	0	0	-26
0	25	0	1	2	-1	-27
0	32	0	0	1	-4	-25
0	35	0	0	2	-2	-20
0	30	0	-1	2	0	-15
0	29	0	-1	1	-1	-15
0	20	0	-1	-7	-8	-19
0	19	1	0	-5	0	-14
0	27	0	0	5	0	-12
0	37	0	0	-4	-1	-11
0	53	0	0	-1	-3	-6
0	29	1	1	-3	0	-5
0	27	0	1	-4	0	-5
0	28	0	0	-7	0	-8
0	25	1	-2	-7	0	-5
0	18	0	-1	-5	0	-5
0	55	0	5	-1	0	-8
0	19	0	0	2	0	-7
0	34	0	0	2	0	-5
0	26	0	-1	-8	2	-5
0	58	0	0	-2	0	-1
0	26	0	0	-11	2	-2
0	25	1	0	-7	0	0
0	59	0	-1	-1	0	-2
0	46	0	-4	-11	1	0
0	20	0	-1	2	-2	-1
0	29	1	-1	8	0	-4
0	29	1	0	-7	2	0
0	49	0	0	-1	0	-1
0	20	0	0	-2	0	-4
0	20	0	0	-1	-1	4
0	24	0	1	2	2	10
0	20	1	1	-4	-3	8
0	20	0	1	-2	-1	7
0	22	0	0	4	0	7
0	20	1	1	-7	-2	10
0	18	0	0	3	-1	6
0	30	0	-1	-4	0	15
0	45	0	1	1	0	12
0	30	1	0	0	-2	11
0	19	1	0	-3	-1	19
0	19	0	1	4	-2	16
0	56	0	1	0	0	17
0	22	1	-1	-9	0	16
0	50	0	1	-3	0	21
0	19	0	0	-4	0	27
0	19	1	1	4	-1	27
0	28	0	1	7	-1	28
0	23	0	0	-1	1	27
0	23	1	0	-5	0	66
0	21	1	-3	-4	-4	71
0	26	1	-2	-2	0	98
0	22	0	1	6	-2	35
0	26	1	0	2	0	67
0	18	0	-1	-3	0	54
1	27	1	0	-1	0
1	24	0	1	8	11
1	20	1	1	-1	4
1	21	1	-2	-5	4
1	19	1	2	6	6
1	23	0	2	1	5
1	31	0	1	4	5
1	19	0	3	4	5
1	18	0	-3	-4	7
1	30	0	-1	-4	2
1	19	0	0	-7	2
1	25	1	1	-2	6
1	24	0	1	-7	0
1	18	1	3	0	0
1	19	1	2	3	8
1	28	1	0	0	0
1	20	1	0	-1	1
1	20	1	0	-3	3
1	19	0	0	1	6
1	20	1	1	-2	7
1	24	0	2	6	-2
1	26	0	1	3	1
1	25	1	2	5	0
1	20	0	-1	1	10
1	22	1		-4	2
1	20	1	0	0	2
1	18	1	1	-3	0
1	19	0	1	4	2
1	19	0	2	4	0
1	19	0	-1	-5	7
1	18	1	0	-6	-1
1	19	0	0	0	0
1	19	0	5	0	5
1	20	0	0	-2	7
1	18	0	1	0	3
1	18	0	0	-2	0
1	19	0	1	-1	2
1	19	1	0	0	2
1	18	1	1	1	7
1		1	1	0	1
1	21	0	2	-3	8
1	58	0	2	1	9
1	25	0	-1	-3	0
1	27	1	-1	5	6
1	36	0	1	-3	2
1	22	0	1	-3	2
1	19	2	1	0	2	-33
1	19	1	0	-6	0	-37
1	19	1	0	-5	0	-31
1	21	0	0	0	3	-45
1	20	0	0	-2	1	-65
1	25	1	0	0	2	-50
1	23	0	1	-6	1	-36
1	20	0	1	-2	1	-38
1	23	1	2	-3	4	-36
1	19	0	0	-5	14	-35
1	20	0	-1	-4	3	-38
1	18	0	-1	-2	1	-40
1	40	0	0	-1	7	-35
1	23	0	2	-2	1	-25
1	27	0	0	-8	2	-29
1	21	0	2	-4	3	-24
1	18	0	-1	-5	11	-21
1	34	1	1	0	2	-20
1	18	1	0	-3	1	-19
1	20	0	2	-3	0	-19
1	24	1	-1	-7	6	-16
1	19	0	2	-1	8	-12
1	63	1	1	7	-1	-14
1	20	1	0	-6	3	-13
1	19	1	0	-2	1	-11
1	24	0	0	-3	5	-14
1	19	0	-1	-2	1	-12
1	19	0	1	-6	2	-14
1	29	1	-1	-2	9	-11
1	54	0	1	-1	0	-13
1	19	0	0	2	9	-8
1	21	1	1	-5	4	-5
1	21	0	0	-4	0	-6
1	21	0	1	6	4	-9
1	18	0	2	-3	3	-6
1	22	1	0	2	-1	-8
1	26	0	1	-6	3	-5
1	32	1	0	2	0	-2
1	19	1	-1	-7	2	-1
1	18	1	0	-6	3	-3
1	19	0	1	3	2	0
1	20	1	0	-4	3	-4
1	19	0	1	2	4	-2
1	20	0	0	0	0	0
1	32	1	1	-5	0	-1
1	26	0	0	-1	-1	-4
1	27	1	0	-7	1	-1
1	32	0	0	1	7	1
1	19	0	0	-9	-2	4
1	18	0	-1	1	3	3
1	25	0	-5	2	2	5
1	18	0	0	-2	1	4
1	22	0	0	-1	1	2
1	29	1	0	-1	0	1
1	34	0	1	4	4	4
1	21	0	0	0	0	2
1	30	0	0	-1	9	2
1	23	1	1	-5	2	5
1	27	0	1	-2	1	5
1	20	0	2	0	4	2
1	24	0	1	1	2	2
1	29	0	1	-3	2	4
1	18	0	0	0	2	8
1	18	0	-1	5	2	10
1	30	1	0	-1	-3	10
1	20	1	-1	-3	2	9
1	34	1	1	-1	2	7
1	49	1	1	7	0	8
1	66	1	0	0	-2	10
1	20	0	0	4	11	7
1	18	0	1	-2	4	6
1	24	0	0	0	2	6
1	21	1	-1	5	5	11
1	18	0	1	-1	1	11
1	27	0	-1	-2	-1	15
1	39	1	1	-5	1	11
1	20	1	0	-1	1	14
1	18	0	1	-1	1	12
1	21	1	0	-2	1	12
1	19	1	3	-4	8	11
1	52	0	-1	-7	1	12
1	23	0	-1	-8	5	14
1	18	0	2	1	2	11
1	58	0	1	1	0	12
1	19	0	1	-2	2	15
1	63	0	-1	-3	-2	13
1	27	0	1	-2	1	13
1	29	0	2	-2	2	16
1	21	0	1	-7	2	20
1	26	0	-1	-6	2	20
1	19	0	1	1	4	16
1	24	1	-1	-1	0	17
1	26	1	0	-2	0	16
1	19	0	-2	-3	7	18
1	43	1	0	-6	9	18
1	25	1	1	-2	0	19
1	19	0	2	0	0	21
1	24	0	0	-2	2	21
1	19	0	2	-1	4	21
1	25	1	0	0	4	24
1	18	0	0	0	3	21
1	19	0	-1	-1	1	22
1	41	0	-2	-9	11	21
1	19	1	1	-7	3	26
1	18	1	4	5	4	28
1	18	0	2	-8	6	27
1	29	0	-1	-7	4	26
1	25	1	1	-3	2	59
1	25	1	0	1	1	52
1	25	1	0	-3	5	42
1	22	2	1	1	-1	31
1	19	0	-3	0	6	134
1	62	0	0	0	3	32
1	19	0	0	2	-1	37
1	20	1	2	-2	2	66
1	23	1	3	9	-1	43
1	31	0	0	0	0	43
1	18	0	3	-5	3	59
1	19	0	3	1	4	49
1	24	1	0	-1	0	37
1	19	1	-6	1	2	78
1	72	1	1	-2	2	53
1	26	0	1	-3	2	33
